# Supplementary material for: Cytotoxicity studies of Fe3O4 nanoparticles in chicken macrophage cells
Source: R Soc Open Sci. 2020 Apr 8;7(4):191561. doi: 10.1098/rsos.191561 (PMC7211854; doi:10.1098/rsos.191561)
Supplement: Data supporting my paper [file rsos191561supp1.xlsx]

## Sheet: cell viability
Concentration	Size	Viability（%）
0 μg/mL		92.2063
		89.5528
		112.64
		105.6
50 μg/mL	60nm	88.235
		71.7541
		92.7479
		97.9286
		90.5095
	120nm	73.451
		82.1517
		89.7874
		92.2605
		113.001
		94.4086
	250nm	102.297
		107.568
		102.153
		101.376
		101.864
		105.149
100 μg/mL	60nm	88.578
		92.2605
		77.8555
		85.076
		72.9455
	120nm	96.2137
		100.961
		102.225
		103.182
		97.008
		93.6865
	250nm	87.5671
		102.351
		106.611
		94.3183
		104.138
		91.9897
200 μg/mL	60nm	71.7722
		93.488
		100.871
		103.308
		99.2283
		102.568
	120nm	111.124
		108.344
		87.4769
		90.347
		99.9504
		103.145
	250nm	77.1334
		90.0763
		82.26
		76.4114
		114.825
		93.1992
400 μg/mL	60nm	65.1112
		89.625
		101.611
		86.6646
		82.2239
		83.3612
	120nm	96.6289
		98.8131
		98.1873
		99.12
	250nm	77.4945
		80.5632
		105.456
		82.0254
		80.8159
		89.8416

## Sheet: MDA
Concentration	Size	MDA (nmol/mL)
0 μg/mL		0.771277
		0.638298
		0.425532
50 μg/mL	60nm	0.505319
		0.625
		0.744681
	120nm	0.930851
		0.957447
	250nm	0.718085
		0.797872
		0.984043
100 μg/mL	60nm	0.984043
		1.01064
		1.06383
	120nm	0.957447
		0.691489
		1.09043
	250nm	0.824468
		0.664894
		1.2766
200 μg/mL	60nm	1.03723
		1.11702
		1.14362
	120nm	1.09043
		0.585106
		0.957447
	250nm	0.824468
		0.797872
		1.06383
400 μg/mL	60nm	0.87766
		0.930851
	120nm	1.14362
		0.824468
		0.904255
	250nm	1.03723
		1.01064
		0.904255

## Sheet: SOD
Concentration	Size	SOD (U/mL)
0 μg/mL		5.31469
		5.09481
		5.31958
50 μg/mL	60nm	6.204
		8.87194
		7.53797
	120nm	5.58344
		5.73003
		5.72514
	250nm	5.86196
		5.50037
		5.54435
100 μg/mL	60nm	11.855
		12.2582
		11.4519
	120nm	5.7056
		5.79355
		5.34401
	250nm	5.12901
		4.98731
		5.30981
200 μg/mL	60nm	11.8379
		10.9242
		11.3811
	120nm	5.40265
		5.56878
		5.40753
	250nm	6.01832
		5.75446
		5.87662
400 μg/mL	60nm	11.1148
		10.6554
		10.6261
	120nm	5.83264
		5.41242
		5.51015
	250nm	6.0623
		5.61765
		5.68117

## Sheet: ROS
Concentration	Size	ROS(%)
0 μg/mL		95.1665
		101.069
		103.765
50 μg/mL	60nm	179.534
		173.557
		185.512
	120nm
		138.29
		123.143
		117.33
	250nm	153.197
		148.253
		139.947
100 μg/mL	60nm	181.064
		174.204
		165.657
	120nm	140.594
		137.502
		121.835
		112.552
	250nm	111.452
		133.332
		117.689
200 μg/mL	60nm	148.862
		140.387
		159.104
	120nm	122.746
		132.921
		127.298
		108.019
	250nm	110.994
		130.853
		119.347
400 μg/mL	60nm	138.219
		134.333
		110.389
	120nm	136.024
		110.441
		117.9
		107.235
	250nm	100.719
		94.8691
		101.361

## Sheet: apoptosis
浓度	尺寸	Apoptosis(%)(Q2+Q3)
0 μg/mL		5
		5.11
		6.187
50 μg/mL	60nm	12.75
		8.3
		11.36
	120nm	11.49
		7.16
		10.47
	250nm	6.41
		3.53
		5.37
100 μg/mL	60nm	12.08
		8.07
		11.14
	120nm	9.03
		7.59
		8.47
	250nm	3.7
		4.93
		5.2
200 μg/mL	60nm	9.41
		11.88
		8.74
	120nm	7.48
		6.72
		6.12
	250nm	3.72
		4.87
		5.28
400 μg/mL	60nm	9.66
		12.59
		8.59
	120nm	6.49
		9.08
		5.8
	250nm	4
		6.1
		6.08

## Sheet: IL-1β expression
group	IL-1β/β-actin
Control	0.55
	1.82
60nm-100 μg/mL	54.92
	76.51
120nm-100 μg/mL	28.9
	30.41
